# Supplementary material for: High-Throughput Production of Micrometer Sized Double Emulsions and Microgel Capsules in Parallelized 3D Printed Microfluidic Devices
Source: Polymers (Basel). 2019 Nov 15;11(11):1887. doi: 10.3390/polym11111887 (PMC6918360; doi:10.3390/polym11111887)
Supplement: Supplementary file 1 [file polymers-11-01887-s001.zip]

Archive with 2 entries (2 files):
- Parallel 4X double-emulsion chip.stl
- Video S1.mp4
